# Supplementary material for: Soil fungi remain active and invest in storage compounds during drought independent of future climate conditions
Source: Nat Commun. 2024 Nov 29;15:10410. doi: 10.1038/s41467-024-54537-y (PMC11607446; doi:10.1038/s41467-024-54537-y)
Supplement: Supplementary file 4 — Supplementary Data 1 [file 41467_2024_54537_MOESM4_ESM.xlsx]

## Sheet: PLFA
Identifier 1	drought	future climate	deut label	i15:0	a15:0	i16:0	16:1w7	16:1w5	16:0	10Me 16:0	i17:0	a17:0	cy17:0	10Me 17:0	18:2w6,9	18:1w9 cis	18:1w9 trans	18:1wX	18:0	10Me 18:0	cy19:0
PLFA_a1	control	control	label	0.262223	0.256976	0.17314	0.248059	0.211269	0.269513	0.093137	0.237111	0.116503	0.095109	0.06874	0.220659	0.237601	0.170515	0.186779	0.08894	0.092393	0.031555
PLFA_a2	control	control	label	0.298362	0.267224	0.148705	0.214833	0.314117	0.294105	0.10097	0.252734	0.187157	0.093044	0.086395	0.157784	0.179107	0.1313	0.149289	0.105939	0.075402	0.028689
PLFA_a3	control	control	label	0.215865	0.233448	0.130045	0.192176	0.129958	0.264902	0.09198	0.212735	0.112287	0.088177	0.077444	0.082504	0.136193	0.158872	0.163746	0.095031	0.074485	0.03232
PLFA_a4	control	control	label	0.308721	0.3552	0.254174	0.334741	0.292116	0.443959	0.148328	0.315677	0.177729	0.165809	0.101992	0.328628	0.42108	0.332299	0.386397	0.173606	0.170472	0.056763
PLFA_aD1	drought	control	label	0.068711	0.142519	0.196109	0.096975	0.055211	0.09324	0.051638	0.068352	0.089513	0.054963	0.054772	0.218188	0.153315	0.067529	0.070743	0.05932	0.072235	0.023603
PLFA_aD2	drought	control	label	0.052023	0.084836	0.106523	0.063023	0.046019	0.080257	0.043738	0.065356	0.069098	0.048256	0.052675	0.115243	0.10396	0.066888	0.067433	0.054674	0.066923	0.025128
PLFA_aD3	drought	control	label	0.061057	0.122091	0.23745	0.11163	0.070482	0.148028	0.061023	0.084476	0.147256	0.076636	0.091197	0.273234	0.242662	0.104616	0.106559	0.083772	0.124915	0.034954
PLFA_aD4	drought	control	label	0.03648	0.070556	0.121236	0.062284	0.064492	0.092045	0.045334	0.050036	0.063548	0.044747	0.040911	0.127789	0.115159	0.067674	0.083274	0.04949	0.065498	0.024888
PLFA_aF1	control	future climate	label	0.153329	0.226392	0.07212	0.155603	0.223712	0.320678	0.169834	0.201926	0.20564	0.18393	0.176785	0.115943	0.176228	0.176417	0.187385	0.149641	0.110444	0.068026
PLFA_aF2	control	future climate	label	0.271833	0.351356	0.122595	0.279968	0.410795	0.550796	0.268481	0.28002	0.282064	0.238661	0.222072	0.184987	0.26071	0.257567	0.249937	0.214762	0.147473	0.088358
PLFA_aF3	control	future climate	label	0.212518	0.280437	0.099464	0.187844	0.251858	0.376154	0.19517	0.250387	0.251208	0.204121	0.188613	0.153056	0.20719	0.203	0.212245	0.171001	0.11622	0.072047
PLFA_aF4	control	future climate	label	0.182881	0.240611	0.099384	0.173357	0.220893	0.330887	0.165922	0.219812	0.215793	0.182858	0.170453	0.135929	0.189601	0.19214	0.2064	0.154514	0.108415	0.061835
PLFA_aFD1	drought	future climate	label	0.043822	0.076436	0.149906	0.099923	0.089591	0.170212	0.080156	0.073081	0.099689	0.082533	0.097346	0.15099	0.1462	0.074465	0.077096	0.139078	0.122893	0.050303
PLFA_aFD2	drought	future climate	label	0.053925	0.106635	0.172772	0.112258	0.106507	0.125397	0.071811	0.08103	0.113922	0.092715	0.093857	0.232018	0.173091	0.090562	0.10681	0.089241	0.105653	0.042101
PLFA_aFD3	drought	future climate	label	0.05965	0.132279	0.215139	0.134316	0.125019	0.157489	0.085627	0.090711	0.137162	0.113813	0.101184	0.219556	0.185275	0.111657	0.125323	0.097874	0.124057	0.053386
PLFA_aFD4	drought	future climate	label	0.020389	0.023311	0.067164	0.046416	0.051225	0.069157	0.036761	0.031255	0.045292	0.03756	0.05402	0.158462	0.098833	0.05353	0.070268	0.059486	0.045697	0.025514
PLFA_na_a1	control	control	na	0.013968	0.013095	0.014064	0.014093	0.013658	0.013758	0.013881	0.014201	0.014259	0.014021	0.015234	0.014248	0.014169	0.013091	0.01107	0.013844	0.013937	0.013391
PLFA_na_a2	control	control	na	0.013779	0.01302	0.014184	0.014139	0.013677	0.013711	0.013924	0.013841	0.014074	0.013879	0.014259	0.013871	0.014115	0.01291	0.010519	0.013843	0.013727	0.013316
PLFA_na_a3	control	control	na	0.013912	0.013283	0.013926	0.013801	0.013243	0.013545	0.01363	0.013929	0.014013	0.014044	0.013888	0.013783	0.013922	0.013011	0.010805	0.013745	0.013647	0.013502
PLFA_na_a4	control	control	na	0.013767	0.013065	0.013854	0.013686	0.013272	0.013518	0.013671	0.013964	0.013848	0.013731	0.0144603	0.013713	0.013853	0.012954	0.010795	0.013704	0.013681	0.013464
PLFA_na_aD1	drought	control	na	0.013765	0.013001	0.013808	0.013471	0.012426	0.013388	0.013601	0.014004	0.013983	0.013765	0.013714	0.01365	0.013858	0.012754	0.010381	0.013666	0.013781	0.013347
PLFA_na_aD2	drought	control	na	0.01419	0.013713	0.014064	0.014106	0.013949	0.014104	0.013877	0.013962	0.014179	0.014203	0.014281	0.014079	0.014359	0.013305	0.011365	0.013906	0.013764	0.013441
PLFA_na_aD3	drought	control	na	0.012863	0.012236	0.012775	0.012636	0.012203	0.012421	0.012566	0.012546	0.01266	0.012371	0.012291	0.012392	0.01261	0.011695	0.010176	0.012395	0.012095	0.012016
PLFA_na_aD4	drought	control	na	0.01304	0.012651	0.013271	0.012934	0.011531	0.012608	0.013013	0.013265	0.012825	0.013346	0.013652	0.013126	0.013111	0.012202	0.01162	0.012846	0.012819	0.012507
PLFA_na_aF1	control	future climate	na	0.014078	0.013461	0.014198	0.013845	0.01346	0.013512	0.013634	0.013718	0.013709	0.013729	0.014238	0.014173	0.014045	0.013274	0.011632	0.013621	0.0135	0.013692
PLFA_na_aF2	control	future climate	na	0.013715	0.013034	0.014299	0.013909	0.013633	0.01368	0.013816	0.014021	0.01397	0.014198	0.014656	0.013928	0.013985	0.013161	0.011639	0.013544	0.013784	0.013629
PLFA_na_aF3	control	future climate	na	0.013669	0.013196	0.013901	0.013648	0.013297	0.013437	0.013453	0.013026	0.013173	0.013347	0.013393	0.013648	0.013828	0.013083	0.011619	0.01348	0.013658	0.013618
PLFA_na_aF4	control	future climate	na	0.013959	0.013551	0.013735	0.013584	0.013222	0.013364	0.013241	0.013114	0.013206	0.013181	0.013719	0.013127	0.013691	0.012962	0.011511	0.013395	0.01321	0.013438
PLFA_na_aFD1	drought	future climate	na	0.013932	0.013396	0.013607	0.013476	0.013069	0.013321	0.013478	0.013526	0.013635	0.013748	0.013927	0.013732	0.013834	0.012881	0.011873	0.013498	0.013467	0.013531
PLFA_na_aFD2	drought	future climate	na	0.013762	0.013139	0.013782	0.013584	0.013196	0.01332	0.013526	0.013719	0.013786	0.013686	0.013749	0.013738	0.013821	0.012829	0.011894	0.013497	0.013586	0.01365
PLFA_na_aFD3	drought	future climate	na	0.013578	0.012897	0.013268	0.013367	0.012794	0.013185	0.013265	0.013025	0.013237	0.01316	0.0140623	0.013989	0.01379	0.013041	0.0116323	0.013567	0.013322	0.013228
PLFA_na_aFD4	drought	future climate	na	0.013612	0.012819	0.013653	0.013345	0.013047	0.013175	0.01347	0.013806	0.01387	0.013994	0.014511	0.013287	0.013466	0.012524	0.01113	0.013275	0.01324	0.01336
PLFA_b1	control	control	label	0.226202	0.25542	0.108046	0.260188	0.337297	0.321733	0.209231	0.293809	0.263621	0.212726	0.171718	0.154003	0.213119	0.196773	0.210351	0.151267	0.127179	0.075181
PLFA_b2	control	control	label	0.133508	0.139181	0.070931	0.134892	0.184994	0.199507	0.111654	0.148914	0.136222	0.111137	0.097286	0.114323	0.131231	0.11686	0.123054	0.095108	0.079007	0.045753
PLFA_b3	control	control	label	0.246298	0.266118	0.105288	0.386454	0.385057	0.576255	0.253831	0.303349	0.276072	0.255751	0.332521	0.40278	0.452403	0.371119	0.442021	0.283306	0.201327	0.12081
PLFA_b4	control	control	label	0.12886	0.151091	0.055913	0.172963	0.211253	0.292577	0.13117	0.157289	0.149551	0.130354	0.112621	0.420295	0.366617	0.270472	0.369245	0.187883	0.136283	0.076833
PLFA_bD1	drought	control	label	0.14258	0.169337	0.090341	0.14749	0.181806	0.260449	0.142167	0.179562	0.174176	0.148761	0.141642	0.113871	0.171789	0.17917	0.181525	0.152842	0.114645	0.067814
PLFA_bD2	drought	control	label	0.120407	0.15021	0.077516	0.127606	0.159963	0.230163	0.119899	0.155617	0.156486	0.128301	0.122715	0.152702	0.187213	0.168067	0.178518	0.140682	0.103831	0.062774
PLFA_bD3	drought	control	label	0.208515	0.258954	0.118799	0.247218	0.275742	0.428231	0.22765	0.268821	0.264987	0.237701	0.200687	0.233242	0.299427	0.279046	0.300628	0.22876	0.173815	0.108003
PLFA_bD4	drought	control	label	0.128962	0.182034	0.083844	0.155039	0.225435	0.294104	0.178261	0.214649	0.207909	0.172292	0.147386	0.133005	0.188194	0.202492	0.216958	0.16863	0.119027	0.077134
PLFA_bF1	control	future climate	label	0.185097	0.251331	0.089768	0.219854	0.314989	0.369806	0.205005	0.263433	0.262148	0.23078	0.189253	0.208444	0.266359	0.255732	0.303825	0.197178	0.140176	0.094113
PLFA_bF2	control	future climate	label	0.183673	0.226565	0.073704	0.161788	0.218518	0.349575	0.168739	0.21741	0.213428	0.18819	0.179275	0.16411	0.210367	0.204167	0.210526	0.170235	0.122122	0.080529
PLFA_bF3	control	future climate	label	0.202849	0.234993	0.101725	0.226921	0.275942	0.397019	0.205691	0.263922	0.254276	0.22686	0.214454	0.179134	0.229926	0.234724	0.228232	0.180052	0.137916	0.094026
PLFA_bF4	control	future climate	label	0.207633	0.234887	0.099442	0.230024	0.303311	0.434781	0.229212	0.274018	0.263274	0.22488	0.214865	0.258849	0.298422	0.261516	0.267399	0.197681	0.144612	0.098838
PLFA_bFD1	drought	future climate	label	0.184062	0.244134	0.117591	0.232962	0.290183	0.369818	0.198075	0.253828	0.256114	0.231009	0.288557	0.215283	0.271501	0.249432	0.276376	0.205668	0.1559	0.109355
PLFA_bFD2	drought	future climate	label	0.1351	0.174358	0.107893	0.172813	0.236544	0.275583	0.158412	0.196745	0.20152	0.177141	0.150116	0.175115	0.205285	0.180724	0.192114	0.164492	0.116531	0.080464
PLFA_bFD3	drought	future climate	label	0.23301	0.283031	0.169249	0.244049	0.268766	0.434626	0.236277	0.3189	0.313488	0.270488	0.25827	0.304367	0.347913	0.303644	0.303892	0.264198	0.195378	0.130323
PLFA_bFD4	drought	future climate	label	0.172412	0.209678	0.133566	0.182007	0.231509	0.311994	0.177334	0.230828	0.228375	0.193203	0.169042	0.169835	0.217758	0.193105	0.208097	0.183212	0.131601	0.088476
PLFA_na_b1	control	control	na	0.014807	0.014355	0.014592	0.014765	0.014469	0.014725	0.014636	0.014686	0.014751	0.014659	0.014464	0.014427	0.01436	0.013971	0.012528	0.014179	0.014454	0.013863
PLFA_na_b2	control	control	na	0.014449	0.014086	0.014454	0.014353	0.014132	0.014214	0.01411	0.014138	0.014047	0.013991	0.0138535	0.014131	0.014126	0.013568	0.012619	0.013846	0.013883	0.01372
PLFA_na_b3	control	control	na	0.014525	0.014133	0.013988	0.014355	0.013796	0.014482	0.0137	0.01397	0.013993	0.014122	0.0138535	0.014448	0.014335	0.014064	0.013124	0.014066	0.013988	0.01365
PLFA_na_b4	control	control	na	0.014064	0.01355	0.013938	0.013877	0.013454	0.013816	0.013859	0.014099	0.014236	0.01433	0.013243	0.013895	0.014013	0.01346	0.01202	0.013702	0.014057	0.013678
PLFA_na_bD1	drought	control	na	0.014491	0.013853	0.014392	0.014388	0.014042	0.014355	0.014031	0.014207	0.014318	0.014525	0.014951	0.014353	0.014334	0.013878	0.012374	0.014024	0.014293	0.01419
PLFA_na_bD2	drought	control	na	0.014226	0.013722	0.014054	0.014078	0.013773	0.014049	0.013962	0.014219	0.014224	0.014135	0.014159	0.014347	0.014329	0.013671	0.011982	0.013877	0.014133	0.014065
PLFA_na_bD3	drought	control	na	0.014255	0.013756	0.014377	0.014363	0.014014	0.01428	0.014226	0.014564	0.014491	0.014403	0.014701	0.014164	0.014198	0.013638	0.011982	0.013845	0.01341	0.013947
PLFA_na_bD4	drought	control	na	0.013977	0.013522	0.01375	0.013768	0.0135	0.013871	0.013616	0.013417	0.013519	0.013684	0.014711	0.013892	0.013859	0.013299	0.01148	0.013633	0.013206	0.013512
PLFA_na_bF1	control	future climate	na	0.014764	0.014195	0.014245	0.01426	0.013997	0.014213	0.014111	0.014124	0.014229	0.014128	0.014449	0.014491	0.014288	0.013798	0.012193	0.014059	0.013763	0.0141
PLFA_na_bF2	control	future climate	na	0.014425	0.013719	0.013965	0.014119	0.013608	0.014084	0.013928	0.013765	0.013656	0.013885	0.013788	0.014544	0.01422	0.013661	0.012653	0.013908	0.013827	0.013984
PLFA_na_bF3	control	future climate	na	0.014403	0.013736	0.014032	0.014054	0.013581	0.014008	0.013749	0.013604	0.013642	0.013866	0.013495	0.014047	0.013997	0.013358	0.011743	0.013714	0.013785	0.013983
PLFA_na_bF4	control	future climate	na	0.014312	0.013886	0.014382	0.014222	0.013991	0.01417	0.014053	0.014158	0.014198	0.014142	0.014161	0.014119	0.014091	0.013538	0.012174	0.013734	0.013811	0.01385
PLFA_na_bFD1	drought	future climate	na	0.014453	0.013952	0.01472	0.014556	0.014281	0.014361	0.014007	0.013924	0.013995	0.014024	0.013644	0.014333	0.014101	0.01362	0.012114	0.013938	0.013615	0.014103
PLFA_na_bFD2	drought	future climate	na	0.014411	0.013766	0.014173	0.014091	0.013739	0.013906	0.013827	0.013917	0.014023	0.014147	0.014392	0.013764	0.014115	0.013343	0.011915	0.013655	0.013667	0.014017
PLFA_na_bFD3	drought	future climate	na	0.014014	0.013421	0.014085	0.013986	0.013628	0.013809	0.013592	0.013678	0.013897	0.013969	0.0138343	0.014042	0.01396	0.013362	0.011804	0.013638	0.013649	0.01389
PLFA_na_bFD4	drought	future climate	na	0.014058	0.01345	0.013777	0.01375	0.01344	0.013721	0.013886	0.013789	0.013828	0.013792	0.013467	0.013683	0.013949	0.013106	0.011006	0.013474	0.013855	0.013595

## Sheet: NLFA
Identifier 1	drought	future climate	deut label	16:0	16:1w7	18:1w9 trans	16:1w5	18:1w9 cis	18:2w6,9	18:0
NLFA_a1	control	control	label	0.031016	0.028713	0.048765	0.029279	0.052335	0.047765	0.019303
NLFA_a2	control	control	label	0.030342	0.029841	0.041115	0.029015	0.044805	0.041944	0.018753
NLFA_a3	control	control	label	0.023237	0.023361	0.036323	0.021194	0.038588	0.032523	0.017345
NLFA_a4	control	control	label	0.05573	0.037617	0.111977	0.031947	0.148409	0.097613	0.033536
NLFA_aD1	drought	control	label	0.0888	0.063933	0.175245	0.050985	0.261043	0.219533	0.052715
NLFA_aD2	drought	control	label	0.031161	0.027792	0.048504	0.022986	0.058467	0.050672	0.022745
NLFA_aD3	drought	control	label	0.231132	0.183057	0.519019	0.12207	0.675519	0.35328	0.109455
NLFA_aD4	drought	control	label	0.077628	0.064703	0.16999	0.048779	0.184782	0.122569	0.041311
NLFA_aF1	control	future climate	label	0.032126	0.027249	0.037459	0.029347	0.039058	0.033764	0.01723
NLFA_aF2	control	future climate	label	0.068304	0.044054	0.064176	0.066746	0.068219	0.064599	0.02257
NLFA_aF3	control	future climate	label	0.044602	0.034149	0.049051	0.041465	0.051207	0.041116	0.018872
NLFA_aF4	control	future climate	label	0.036798	0.031898	0.040588	0.034717	0.042063	0.038545	0.018949
NLFA_aFD1	drought	future climate	label	0.130069	0.08925	0.098165	0.060747	0.150525	0.081219	0.055361
NLFA_aFD2	drought	future climate	label	0.080223	0.075912	0.163359	0.05206	0.179494	0.129854	0.047621
NLFA_aFD3	drought	future climate	label	0.119529	0.078251	0.174299	0.046984	0.267243	0.239168	0.071466
NLFA_aFD4	drought	future climate	label	0.046082	0.039354	0.079587	0.031104	0.093572	0.088811	0.031449
NLFA_na_a1	control	control	na	0.013606	0.015244	0.013675	0.014177	0.014535	0.019058	0.012513
NLFA_na_a2	control	control	na	0.013791	0.017296	0.014165	0.014483	0.014738	0.014875	0.013385
NLFA_na_a3	control	control	na	0.012572	0.01388	0.013358	0.012626	0.013776	0.014141	0.013202
NLFA_na_a4	control	control	na	0.012742	0.013728	0.013384	0.012919	0.014079	0.014436	0.013184
NLFA_na_aD1	drought	control	na	0.013395	0.01545	0.013013	0.014112	0.014691	0.015167	0.013432
NLFA_na_aD2	drought	control	na	0.013695	0.016271	0.013969	0.014772	0.016019	0.017585	0.013668
NLFA_na_aD3	drought	control	na	0.013356	0.014959	0.012655	0.013759	0.01418	0.014843	0.013321
NLFA_na_aD4	drought	control	na	0.013604	0.015353	0.014021	0.014386	0.014486	0.01541	0.013323
NLFA_na_aF1	control	future climate	na	0.013309	0.01466	0.013863	0.013304	0.014278	0.013782	0.013405
NLFA_na_aF2	control	future climate	na	0.013719	0.014612	0.013369	0.013785	0.014369	0.016986	0.013287
NLFA_na_aF3	control	future climate	na	0.013677	0.014471	0.013036	0.013932	0.014064	0.01407	0.013308
NLFA_na_aF4	control	future climate	na	0.013789	0.01481	0.014156	0.014126	0.014239	0.014389	0.013376
NLFA_na_aFD1	drought	future climate	na	0.013882	0.015939	0.013075	0.014405	0.015033	0.015892	0.013439
NLFA_na_aFD2	drought	future climate	na	0.013425	0.015084	0.012137	0.014035	0.0143	0.01365	0.013083
NLFA_na_aFD3	drought	future climate	na	0.01283	0.014406	0.012915	0.012784	0.014341	0.015025	0.013394
NLFA_na_aFD4	drought	future climate	na	0.012394	0.013127	0.009219	0.010729	0.012282	0.014122	0.013043
NLFA_b1	control	control	label	0.031544	0.02952	0.031459	0.030097	0.035263	0.035003	0.017278
NLFA_b2	control	control	label	0.027948	0.025294	0.036078	0.027107	0.035888	0.031388	0.017126
NLFA_b3	control	control	label	0.051292	0.033772	0.083111	0.031051	0.095743	0.079548	0.028526
NLFA_b4	control	control	label	0.028564	0.026031	0.04631	0.025876	0.048747	0.049276	0.019295
NLFA_bD1	drought	control	label	0.033768	0.028889	0.03785	0.029862	0.040269	0.038319	0.019331
NLFA_bD2	drought	control	label	0.028473	0.027323	0.04321	0.025272	0.042063	0.032762	0.018893
NLFA_bD3	drought	control	label	0.04701	0.038729	0.077717	0.039103	0.070191	0.05906	0.026632
NLFA_bD4	drought	control	label	0.046356	0.032279	0.069599	0.041022	0.050242	0.039192	0.021601
NLFA_bF1	control	future climate	label	0.042098	0.029748	0.056402	0.031856	0.054922	0.0363	0.022262
NLFA_bF2	control	future climate	label	0.036522	0.029563	0.044943	0.031847	0.046652	0.041393	0.019464
NLFA_bF3	control	future climate	label	0.044395	0.034868	0.043801	0.040546	0.044412	0.036375	0.020479
NLFA_bF4	control	future climate	label	0.05482	0.035826	0.064839	0.047135	0.061191	0.050599	0.022843
NLFA_bFD1	drought	future climate	label	0.04717	0.037388	0.05396	0.040324	0.053544	0.044794	0.022365
NLFA_bFD2	drought	future climate	label	0.033448	0.029657	0.040713	0.030237	0.0398	0.033655	0.020179
NLFA_bFD3	drought	future climate	label	0.04903	0.034428	0.072551	0.033393	0.07125	0.054039	0.028037
NLFA_bFD4	drought	future climate	label	0.038977	0.029225	0.051502	0.028903	0.050088	0.034074	0.023208
NLFA_na_b1	control	control	na	0.013878	0.015483	0.013039	0.01443	0.014452	0.015057	0.013358
NLFA_na_b2	control	control	na	0.01402	0.014874	0.014351	0.014385	0.014463	0.01475	0.0133
NLFA_na_b3	control	control	na	0.013036	0.014098	0.01311	0.01279	0.013803	0.013517	0.013221
NLFA_na_b4	control	control	na	0.013813	0.014984	0.014504	0.013848	0.015119	0.014799	0.013397
NLFA_na_bD1	drought	control	na	0.013752	0.015093	0.014488	0.014158	0.014469	0.016142	0.013454
NLFA_na_bD2	drought	control	na	0.013686	0.014779	0.014189	0.01382	0.014352	0.013678	0.013435
NLFA_na_bD3	drought	control	na	0.014489	0.015799	0.016234	0.014857	0.017176	0.017625	0.013665
NLFA_na_bD4	drought	control	na	0.013607	0.014154	0.011915	0.013597	0.013573	0.012943	0.013158
NLFA_na_bF1	control	future climate	na	0.01358	0.014601	0.014224	0.013368	0.014225	0.014303	0.013414
NLFA_na_bF2	control	future climate	na	0.013703	0.014518	0.013387	0.013445	0.014262	0.0145	0.013422
NLFA_na_bF3	control	future climate	na	0.013862	0.014369	0.013442	0.013898	0.013999	0.01407	0.013379
NLFA_na_bF4	control	future climate	na	0.013831	0.014146	0.013276	0.01368	0.013737	0.013552	0.013368
NLFA_na_bFD1	drought	future climate	na	0.014967	0.016734	0.016061	0.015853	0.017007	0.017751	0.013782
NLFA_na_bFD2	drought	future climate	na	0.013843	0.014605	0.013851	0.013903	0.014145	0.014274	0.013402
NLFA_na_bFD3	drought	future climate	na	0.013246	0.014014	0.01315	0.012434	0.013846	0.013801	0.013262
NLFA_na_bFD4	drought	future climate	na	0.013251	0.013935	0.01303	0.012631	0.013565	0.01348	0.0133

## Sheet: DNA
Sample	drought	future climate	deut label	DNA 18O [at%]
a1L	control	control	label	0.212694
a2L	control	control	label	0.2107
a3L	control	control	label	0.214225
a4L	control	control	label	0.21315
aD1L	drought	control	label	0.208255
aD2L	drought	control	label	0.207133
aD3L	drought	control	label	0.20614
aD4L	drought	control	label	0.2058
aF1L	control	future climate	label	0.213854
aF2L	control	future climate	label	0.219519
aF3L	control	future climate	label	0.215809
aF4L	control	future climate	label	0.21595
aFD1L	drought	future climate	label	0.208087
aFD2L	drought	future climate	label	0.208705
aFD3L	drought	future climate	label	0.211282
aFD4L	drought	future climate	label	0.206636
a1N	control	control	na	0.202928
a2N	control	control	na	0.202316
aD1N	drought	control	na	0.201463
aD2N	drought	control	na	0.202513
aF1N	control	future climate	na	0.202135
aF2N	control	future climate	na	0.203387
aFD1N	drought	future climate	na	0.204255
aFD2N	drought	future climate	na	0.203451
b1L	control	control	label	0.212016
b2L	control	control	label	0.210839
b3L	control	control	label	0.214295
b4L	control	control	label	0.210812
bD1L	drought	control	label	0.213964
bD2L	drought	control	label	0.21339
bD3L	drought	control	label	0.221107
bD4L	drought	control	label	0.216473
bF1L	control	future climate	label	0.220153
bF2L	control	future climate	label	0.217893
bF3L	control	future climate	label	0.216758
bF4L	control	future climate	label	0.21926
bFD1L	drought	future climate	label	0.218897
bFD2L	drought	future climate	label	0.216005
bFD3L	drought	future climate	label	0.215724
bFD4L	drought	future climate	label	0.21844
b1N	control	control	na	0.203317
b2N	control	control	na	0.203883
bD1N	drought	control	na	0.20383
bD2N	drought	control	na	0.20381
bF1N	control	future climate	na	0.204117
bF2N	control	future climate	na	0.203565
bFD1N	drought	future climate	na	0.203823
bFD2N	drought	future climate	na	0.203454
