# Supplementary material for: Soil fungi remain active and invest in storage compounds during drought independent of future climate conditions
Source: Nat Commun. 2024 Nov 29;15:10410. doi: 10.1038/s41467-024-54537-y (PMC11607446; doi:10.1038/s41467-024-54537-y)
Supplement: Supplementary file 6 — Source Data [file 41467_2024_54537_MOESM6_ESM.zip]

Archive with 7 entries (7 files):
- Equilibration_curves.csv
- Growth_and_cue_comparison.csv
- MultivariateABUNDANCE_PLFA.csv
- MultivariateMS_GROWTH_PLFA.csv
- NLFA.csv
- Respiration_comparison.csv
- README.md
