# Supplementary material for: Soil fungi remain active and invest in storage compounds during drought independent of future climate conditions
Source: Nat Commun. 2024 Nov 29;15:10410. doi: 10.1038/s41467-024-54537-y (PMC11607446; doi:10.1038/s41467-024-54537-y)
Supplement: Supplementary file 6 — Source Data [file 41467_2024_54537_MOESM6_ESM.zip › Equilibration_curves.csv]

Sample	type	Treatment	time	values
1	Deuterium	Ambient	0	68.86531753
2	Deuterium	Ambient	0	69.77299903
3	Deuterium	Ambient	2.983333333
4	Deuterium	Ambient	2.983333333	64.16091683
5	Deuterium	Ambient	6.416666667	57.85926676
6	Deuterium	Ambient	6.4	57.8099819
7	Deuterium	Ambient	16.73333333
8	Deuterium	Ambient	16.73333333	45.87491537
9	Deuterium	Ambient	48.01666667	30.68575814
10	Deuterium	Ambient	48.03333333	30.2914943
11	Deuterium	Ambient	48.05	31.39002897
12	Deuterium	Ambient	48.06666667
13	18O	Ambient	0	68.04769451
14	18O	Ambient	0	66.61810268
15	18O	Ambient	2.733333333	56.00580056
16	18O	Ambient	2.733333333	57.87234898
17	18O	Ambient	6.516666667	40.85809059
18	18O	Ambient	6.516666667	49.09155229
19	18O	Ambient	16.83333333	32.94935054
20	18O	Ambient	16.83333333	37.11277864
21	18O	Ambient	47.66666667	24.34196989
22	18O	Ambient	47.68333333	24.72820396
23	18O	Ambient	47.7	25.3353233
24	18O	Ambient	47.71666667	24.91739677
25	Deuterium	Drought	0	29.79654533
26	Deuterium	Drought	0	29.91175337
27	Deuterium	Drought	2.966666667	28.98687843
28	Deuterium	Drought	2.966666667	28.84184443
29	Deuterium	Drought	6.35	28.40782265
30	Deuterium	Drought	6.333333333	28.85332173
31	Deuterium	Drought	16.7	26.56672446
32	Deuterium	Drought	16.7	27.63396791
33	Deuterium	Drought	48.06666667	24.54048433
34	Deuterium	Drought	48.08333333	24.67411605
35	Deuterium	Drought	48.1	24.87664155
36	Deuterium	Drought	48.11666667	25.56592438
37	18O	Drought	0	28.32282079
38	18O	Drought	0	27.41711166
39	18O	Drought	2.716666667	25.75237886
40	18O	Drought	2.716666667	27.81661447
41	18O	Drought	6.483333333	25.37126504
42	18O	Drought	6.483333333	26.62390834
43	18O	Drought	16.8	23.76112619
44	18O	Drought	16.8	23.58496251
45	18O	Drought	47.73333333	23.12567395
46	18O	Drought	47.75	22.75122228
47	18O	Drought	47.76666667	23.5273264
48	18O	Drought	47.78333333	23.72499068
49	Deuterium	Future Climate	0	68.86531753
50	Deuterium	Future Climate	0	69.77299903
51	Deuterium	Future Climate	3.016666667	63.29140297
52	Deuterium	Future Climate	3.016666667	63.21161701
53	Deuterium	Future Climate	6.416666667	55.15431587
54	Deuterium	Future Climate	6.4	55.70329065
55	Deuterium	Future Climate	16.75	44.14512948
56	Deuterium	Future Climate	16.75
57	Deuterium	Future Climate	48.11666667	30.76192837
58	Deuterium	Future Climate	48.13333333	30.18774856
59	Deuterium	Future Climate	48.15	30.48096719
60	Deuterium	Future Climate	48.16666667	30.3980156
61	18O	Future Climate	0	68.04769451
62	18O	Future Climate	0	66.61810268
63	18O	Future Climate	2.75	56.85806243
64	18O	Future Climate	2.75	57.92710199
65	18O	Future Climate	6.533333333	45.85366283
66	18O	Future Climate	6.533333333	42.95724417
67	18O	Future Climate	16.85	28.68498721
68	18O	Future Climate	16.85	32.11761549
69	18O	Future Climate	47.78333333	25.62378998
70	18O	Future Climate	47.81666667	24.51992344
71	18O	Future Climate	47.83333333	22.96349023
72	18O	Future Climate	47.85	25.86759967
73	Deuterium	Future Climate + Drought	0	29.79654533
74	Deuterium	Future Climate + Drought	0	29.91175337
75	Deuterium	Future Climate + Drought	2.983333333	29.01176841
76	Deuterium	Future Climate + Drought	2.966666667	29.43471798
77	Deuterium	Future Climate + Drought	6.35	28.21545418
78	Deuterium	Future Climate + Drought	6.35	28.33784865
79	Deuterium	Future Climate + Drought	16.71666667	26.87993213
80	Deuterium	Future Climate + Drought	16.71666667	27.76708952
81	Deuterium	Future Climate + Drought	48.16666667	25.15650751
82	Deuterium	Future Climate + Drought	48.18333333	25.71311881
83	Deuterium	Future Climate + Drought	48.2	24.98784379
84	Deuterium	Future Climate + Drought	48.21666667	26.29840085
85	18O	Future Climate + Drought	0	28.32282079
86	18O	Future Climate + Drought	0	27.41711166
87	18O	Future Climate + Drought	2.733333333	28.10676753
88	18O	Future Climate + Drought	2.733333333	27.80529256
89	18O	Future Climate + Drought	6.5	26.22808457
90	18O	Future Climate + Drought	6.5	27.17448479
91	18O	Future Climate + Drought	16.81666667	24.09119383
92	18O	Future Climate + Drought	16.81666667	23.04337009
93	18O	Future Climate + Drought	47.85	24.00526997
94	18O	Future Climate + Drought	47.86666667	23.4484585
95	18O	Future Climate + Drought	47.88333333	23.58800535
96	18O	Future Climate + Drought	47.93333333	25.23668286
