# Supplementary material for: Soil fungi remain active and invest in storage compounds during drought independent of future climate conditions
Source: Nat Commun. 2024 Nov 29;15:10410. doi: 10.1038/s41467-024-54537-y (PMC11607446; doi:10.1038/s41467-024-54537-y)
Supplement: Supplementary file 6 — Source Data [file 41467_2024_54537_MOESM6_ESM.zip › Growth_and_cue_comparison.csv]

Sample	Treatment	Time	Msresp_PLFA	Msgrowth_PLFA	CUE_PLFA		Msresp	Msgrowth	CUE
a1L	Ambient	Drought	2.308270813	0.413654528	0.151971298		3.365366266	0.830229624	0.197881218
a2L	Ambient	Drought	1.959519599	0.402842578	0.170525325		2.374749448	1.075672644	0.311751031
a3L	Ambient	Drought	2.547649878	0.347464253	0.120017463		2.682791702	1.346674812	0.334206726
a4L	Ambient	Drought	4.115291029	0.716006232	0.148201651		5.829901644	1.098325486	0.158529082
aD1L	Drought	Drought	1.316778626	0.250046823	0.159588181		1.924276888	0.477946435	0.198960034
aD2L	Drought	Drought	1.467411574	0.177006449	0.107640786		1.314145082	0.47058894	0.26367455
aD3L	Drought	Drought	0.781568289	0.360309087	0.315540963		0.970967997	0.412244396	0.298034053
aD4L	Drought	Drought	0.887399942	0.189352632	0.175855286		1.048170292	0.472031372	0.310505759
aF1L	Future Climate	Drought	4.177744617	0.369802402	0.081319094		5.182019909	1.201187775	0.188179335
aF2L	Future Climate	Drought	4.770444246	0.603150776	0.112243437		5.943557373	1.389383544	0.189471531
aF3L	Future Climate	Drought	2.781402218	0.440318364	0.136671804		3.896306006	0.85504402	0.17995812
aF4L	Future Climate	Drought	1.439085512	0.383933535	0.21060314		1.905030713	0.953372908	0.33353334
aFD1L	Future Climate + Drought	Drought	1.849543561	0.254199266	0.120831911		0.906896523	0.263277317	0.224989919
aFD2L	Future Climate + Drought	Drought	2.169930173	0.256514509	0.105716199		2.48115706	0.373526468	0.130846892
aFD3L	Future Climate + Drought	Drought	2.719344556	0.296852519	0.09841947		2.620490977	0.694828723	0.209581213
aFD4L	Future Climate + Drought	Drought	2.644713465	0.118612558	0.042923838		2.114416082	0.289554841	0.120448562
b1L	Ambient	Recovery	1.473711862	0.498501	0.25276227		1.477813068	1.07238087	0.420509536
b2L	Ambient	Recovery	1.124522754	0.278130347	0.198288762		1.400342156	0.764890324	0.353260138
b3L	Ambient	Recovery	2.540790695	0.865402704	0.254067401		2.554925342	1.114879555	0.303798045
b4L	Ambient	Recovery	1.586692992	0.502110701	0.240381948		1.10928585	0.844856276	0.432341264
bD1L	Drought	Recovery	0.969072308	0.371166423	0.276940529		1.259707512	0.681663435	0.351124774
bD2L	Drought	Recovery	1.129225968	0.339203475	0.230997462		1.727017332	0.625368	0.265844201
bD3L	Drought	Recovery	1.871854979	0.623850052	0.249969465		2.656111477	1.46414939	0.355353566
bD4L	Drought	Recovery	1.307762683	0.424249622	0.244946079		2.790892923	1.180938311	0.297328421
bF1L	Future Climate	Recovery	2.352213603	0.494847745	0.173810004		4.987081142	1.456166845	0.225998883
bF2L	Future Climate	Recovery	1.931134143	0.416590226	0.177444266		2.999912187	1.102108062	0.268674457
bF3L	Future Climate	Recovery	2.542464613	0.484226756	0.159985508		3.631424566	1.005239563	0.216802325
bF4L	Future Climate	Recovery	3.412335751	0.537216369	0.136019567		5.703700031	1.322811783	0.188260095
bFD1L	Future Climate + Drought	Recovery	3.180185141	0.500608014	0.136005473		5.082871916	1.118782454	0.180400646
bFD2L	Future Climate + Drought	Recovery	2.480168091	0.371484131	0.130269788		3.194182296	1.048399503	0.247113563
bFD3L	Future Climate + Drought	Recovery	3.309645351	0.601026251	0.153688755		5.292930754	1.632065199	0.235677423
bFD4L	Future Climate + Drought	Recovery	2.423589722	0.408489823	0.144236705		6.871180333	1.258873477	0.154841961
