# Supplementary material for: Soil fungi remain active and invest in storage compounds during drought independent of future climate conditions
Source: Nat Commun. 2024 Nov 29;15:10410. doi: 10.1038/s41467-024-54537-y (PMC11607446; doi:10.1038/s41467-024-54537-y)
Supplement: Supplementary file 6 — Source Data [file 41467_2024_54537_MOESM6_ESM.zip › MultivariateABUNDANCE_PLFA.csv]

Sample	Treatment	Time	i15:0	a15:0	i16:0	16:1w7	16:1w5	16:0	10Me 16:0	i17:0	a17:0	cy17:0	10Me 17:0	18:2w6,9	18:1w9 cis	18:1w9 trans	18:1wX	18:0	10Me 18:0	cy19:0
a1L	Ambient	Drought	165.1577563	118.5771156	115.7211958	187.9874085	126.6853974	605.6102527	313.2081506	70.61829613	53.27657904	104.1622838	31.55507002	80.73396821	376.3214319	551.1451123	64.40198603	266.7748212	137.66839	305.1882159
a2L	Ambient	Drought	163.2887534	119.24614	111.8004265	151.3855754	124.7547158	594.0169836	287.2619141	70.05119097	55.96273145	88.29385721	44.1079878	81.83922109	399.9134034	516.5260335	55.17338171	220.196945	138.6784701	329.1103397
a3L	Ambient	Drought	129.5931258	108.1638844	94.17051616	170.2665887	115.9036065	555.041252	263.5115081	62.06191446	50.24781291	88.86074853	41.00513213	101.7008979	346.6575635	511.2965276	58.54851059	194.8438562	139.6122393	252.8503392
a4L	Ambient	Drought	131.8490704	112.121539	92.3590288	171.7064708	130.5464231	560.9852635	259.1829286	60.05778925	49.24351416	85.67355597	29.5899661	120.2363727	356.4920004	504.3113823	54.60893486	192.1923178	133.863715	243.9247467
aD1L	Drought	Drought	119.0061175	98.42436417	106.775496	108.4872761	78.0168688	495.3598458	232.0297927	53.37060664	47.45823761	73.31046504	30.24499956	117.4302377	374.1999947	419.5935529	43.08568495	158.6467885	112.4306774	273.7514208
aD2L	Drought	Drought	100.2474089	98.57123027	88.55038284	108.2074284	87.83173973	460.9649428	242.2903602	50.94425789	44.07048151	78.1919372	37.84619577	90.65807039	316.3353657	404.9427349	44.75271417	120.2220591	127.9888112	222.2369355
aD3L	Drought	Drought	120.0321091	112.5080294	99.85045215	124.3340881	103.4098036	457.3716848	279.5993412	54.73143218	50.66994848	83.83217696	32.69473334	95.18389844	332.1992506	431.6783216	50.89059436	145.437243	143.9599322	239.61622
aD4L	Drought	Drought	58.51469519	51.72317419	61.67619863	51.40711091	34.94122387	265.9833004	145.8767647	32.3921254	27.96354085	45.72482746	26.51940598	51.72948204	214.7860556	244.8566077	29.14441816	76.2720748	100.6263778	173.0486589
aF1L	Future	Drought	103.4959554	85.53344991	74.27443165	116.8404428	109.0665704	444.1287389	236.8781038	55.28032093	45.05387028	69.13673078	31.45940912	50.02161256	240.6987768	367.2635359	51.55233143	163.3409846	111.9250812	220.0176963
aF2L	Future	Drought	165.3292366	136.3340372	120.4543381	217.7766983	190.0752711	623.640294	265.8273204	79.8682712	66.58802578	112.1630968	41.42372937	91.50787236	373.3204293	539.9000936	63.67281863	214.5491575	137.1173157	291.2954081
aF3L	Future	Drought	123.7007498	98.43774527	101.1230506	129.5330151	118.6530945	519.5110136	221.7235113	65.01395865	55.13498523	89.32811689	43.11030115	81.38142913	305.4216342	445.7338087	53.54012654	166.0627504	108.0532154	243.2402541
aF4L	Future	Drought	109.3305786	88.48995892	95.49310753	112.0385973	99.63213139	442.6422197	233.4074882	58.62765489	50.5808933	76.84057989	37.18370221	61.13158798	251.8806752	377.1799327	42.56831647	153.9118966	125.8958739	239.5126765
aFD1L	Future + Drought	Drought	148.2406174	138.6270077	125.2432343	144.2154634	135.455376	592.8099406	269.2521463	69.36897632	64.86450743	103.1752684	46.53526983	310.3938831	445.8372604	522.3589136	64.8890471	191.1146071	137.2279032	314.2965945
aFD2L	Future + Drought	Drought	104.8016513	104.3383135	108.7955439	107.1821641	99.15266357	483.0115053	206.2026765	53.40674335	55.07713287	85.5457505	38.84380526	117.3796652	367.0175908	405.0643646	48.58686234	107.6181931	130.6132437	258.4145066
aFD3L	Future + Drought	Drought	81.8828591	66.55001577	79.97466521	85.91998264	73.64049392	349.7664419	176.1600411	43.1788053	40.27733452	58.50714623	36.73711593	67.71538033	236.2350588	278.9803375	44.67868259	107.0939142	117.9788753	194.2024563
aFD4L	Future + Drought	Drought	97.31642844	83.18893365	110.0267115	96.58285448	82.91338285	419.8959355	182.7066852	49.87973152	48.50090406	65.62270779	43.54755672	90.51778598	355.933129	373.6016785	42.47675083	126.8217351	128.9662608	276.0234065
b1L	Ambient	Recovery	103.191596	80.34297647	81.20090046	116.366552	100.1480777	433.2711625	196.4267507	50.51369544	42.67831931	67.74589263	23.87830506	96.67269825	287.020274	372.9379492	46.08365855	147.1160611	87.66715291	201.3157031
b2L	Ambient	Recovery	131.3103053	104.3862151	89.30919637	139.0272318	117.0923309	517.5701207	248.6781556	63.62557402	51.28345161	85.89517976	32.31652327	89.61977823	329.9930479	448.4022816	53.79768073	191.0529754	105.973381	276.9849781
b3L	Ambient	Recovery	130.1736698	108.2970809	84.00804049	181.8627281	116.3717206	593.2529241	280.8894817	59.45719379	50.92924109	86.90665851	35.37697891	364.548321	399.1773639	474.0513541	56.54960172	186.1345744	120.4527096	213.504878
b4L	Ambient	Recovery	110.1056595	94.11076892	76.84723519	132.1623504	102.6359229	461.5144596	273.1110756	60.42547087	49.11940173	78.45655417	30.28024163	87.56389993	279.3758779	431.8625696	55.35741285	144.0927183	91.52574174	259.0825403
bD1L	Drought	Recovery	166.1212965	136.0765833	119.1588224	180.6408748	129.0471082	573.236393	319.1528403	72.60901023	63.98669348	98.4402932	49.19477014	114.2199375	381.3945392	528.1358053	53.15670275	145.0014903	128.1913874	311.6647339
bD2L	Drought	Recovery	120.8910422	110.1873394	92.95870895	148.869858	111.5354043	462.8064574	292.6588003	61.04469712	52.50690253	89.52776338	35.1139585	87.49292482	306.2356843	441.8040201	51.73674229	138.524225	118.3103159	260.2606621
bD3L	Drought	Recovery	157.1601564	128.1885488	112.6899841	206.0785589	133.7387115	579.0666345	305.8050724	69.29435479	59.52336272	110.7205806	32.44852328	130.3050152	406.6143363	538.4431669	60.68102073	162.2721922	163.3256317	255.8991479
bD4L	Drought	Recovery	103.2765789	86.00032754	108.573399	145.0967526	119.0740224	463.8900749	178.1720907	56.85989966	53.78969418	85.47217212	36.26816131	128.9073279	309.6624986	366.059667	35.4081586	89.75303056	150.2601403	192.216545
bF1L	Future	Recovery	113.4169378	86.36991063	88.53306099	114.4466465	89.57855189	460.7060796	226.363765	56.53370061	47.58750947	70.86091284	27.00756107	100.0547863	259.2952178	387.0028542	45.4439943	150.7861117	125.9281502	224.3921322
bF2L	Future	Recovery	148.7081353	132.4615536	98.3620615	185.6898716	140.1187712	550.9558016	299.6339238	73.55542949	59.90421203	96.57769022	49.33958706	135.7834076	330.9498084	472.386606	59.05703088	186.8496897	118.2721247	296.2115786
bF3L	Future	Recovery	168.0494923	142.9778651	124.9079109	189.3840873	143.3291145	620.3956848	291.6543444	78.74270277	67.88064152	116.9108618	52.65625556	134.2823127	391.8430404	523.3411543	60.78199594	200.6984552	143.6640269	300.7792581
bF4L	Future	Recovery	142.998085	130.0730098	102.3370466	182.7275501	142.0229241	540.3519672	233.7047176	70.81805272	59.69505335	100.4467112	48.54373893	115.1922596	335.8451808	484.6237034	56.34210952	187.4430357	142.501673	264.7593488
bFD1L	Future + Drought	Recovery	168.544966	141.7738593	130.6653714	163.7644728	131.8403898	643.6750857	335.5990982	78.53591108	67.05447256	107.9191657	58.3010996	218.9335819	410.1152093	547.3583836	57.79603206	175.3953462	167.8959021	302.4764036
bFD2L	Future + Drought	Recovery	141.6486606	130.7226396	124.718278	118.0089255	93.70850928	541.7687369	246.3135199	66.8527679	64.81947872	96.20596522	44.08120084	94.39977277	373.6602319	497.8214809	51.35012262	145.323142	165.9182327	301.5118042
bFD3L	Future + Drought	Recovery	148.566204	120.5292518	120.5460553	165.267106	116.8523133	551.8845341	278.4368364	68.40550822	60.4531915	97.2175608	52.70885401	138.8320586	364.7986456	470.7858528	52.15967867	144.7397036	158.5789595	260.8709554
bFD4L	Future + Drought	Recovery	151.8988118	111.7801049	144.1213363	117.2578736	89.40053281	536.7212038	238.0601728	67.89839752	61.2154146	86.76213838	48.28007917	95.29944184	368.5622717	472.2385933	49.47426581	142.3983468	162.0393132	329.1843794
