# Supplementary material for: Soil fungi remain active and invest in storage compounds during drought independent of future climate conditions
Source: Nat Commun. 2024 Nov 29;15:10410. doi: 10.1038/s41467-024-54537-y (PMC11607446; doi:10.1038/s41467-024-54537-y)
Supplement: Supplementary file 6 — Source Data [file 41467_2024_54537_MOESM6_ESM.zip › MultivariateMS_GROWTH_PLFA.csv]

Sample	Treatment	Time	i15:0	a15:0	i16:0	16:1w7	16:1w5	16:0	10Me 16:0	i17:0	a17:0	cy17:0	10Me 17:0	18:2w6,9	18:1w9 cis	18:1w9 trans	18:1wX	18:0	10Me 18:0	cy19:0
a1L	Ambient	Drought	0.625216713	0.614201032	0.400624253	0.589230644	0.497672554	0.644105055	0.199601925	0.561386709	0.257495952	0.204215717	0.13475195	0.519834875	0.562701338	0.39646378	0.442513558	0.189125191	0.197587168	0.045745046
a2L	Ambient	Drought	0.716458121	0.639976809	0.338666269	0.505261544	0.756379256	0.705912013	0.21914455	0.601430268	0.435748871	0.199303567	0.181607556	0.362311303	0.415379198	0.298055319	0.349363431	0.231858288	0.155271238	0.03870263
a3L	Ambient	Drought	0.508254812	0.554088925	0.292236513	0.448916095	0.293736466	0.632589785	0.197183328	0.500334762	0.247326028	0.18657041	0.15995129	0.172950038	0.307719242	0.36708816	0.384906385	0.204572354	0.153110903	0.047359232
a4L	Ambient	Drought	0.742052901	0.86075208	0.604603271	0.807718471	0.701522946	1.082914599	0.338773563	0.759057367	0.412296058	0.382601765	0.220214431	0.7922713	1.024512217	0.803416409	0.944949224	0.402285587	0.394458852	0.108932744
aD1L	Drought	Drought	0.17672657	0.416577584	0.586347149	0.268579615	0.137612316	0.256833438	0.122340999	0.174803182	0.242932294	0.132507939	0.132057648	0.65786953	0.448545068	0.176176571	0.194146421	0.146840076	0.18800959	0.032987073
aD2L	Drought	Drought	0.121642682	0.228678467	0.297279114	0.15728055	0.103113176	0.212698658	0.096010682	0.165244733	0.176578501	0.109489024	0.123446439	0.325267894	0.288089919	0.172282923	0.180272827	0.13107945	0.170919655	0.037576666
aD3L	Drought	Drought	0.15490223	0.353089274	0.722136749	0.318180507	0.187316825	0.435859789	0.155747548	0.23119304	0.432610294	0.206556663	0.253614876	0.838382526	0.739419176	0.298661039	0.309788389	0.229415621	0.362619197	0.073725927
aD4L	Drought	Drought	0.075313329	0.18605027	0.346894351	0.158562833	0.17016507	0.255233146	0.103848213	0.118146179	0.162974317	0.100892229	0.087583876	0.3684152	0.327882877	0.178232978	0.230226165	0.117738125	0.169258996	0.039780475
aF1L	Future	Drought	0.298827716	0.456942387	0.124298561	0.304207649	0.451193348	0.659167361	0.33519967	0.403887704	0.411877131	0.36524532	0.348820107	0.218394817	0.348038976	0.350099102	0.377159715	0.291894104	0.208038392	0.11659884
aF2L	Future	Drought	0.553720291	0.725775639	0.232318911	0.570755495	0.852000474	1.152232808	0.546312841	0.570626782	0.575121021	0.481522861	0.444953269	0.36695945	0.529279782	0.524305014	0.511202001	0.431657186	0.286792521	0.16031026
aF3L	Future	Drought	0.426427501	0.573092708	0.183488055	0.373559661	0.511589051	0.777838983	0.389688287	0.509015676	0.510461055	0.409110834	0.375755607	0.298957526	0.414660745	0.407273015	0.430238241	0.337800474	0.219942054	0.125299763
aF4L	Future	Drought	0.362124333	0.486756912	0.183608926	0.342511284	0.445191996	0.680685787	0.327307901	0.44310614	0.434293237	0.363742854	0.335996467	0.263255185	0.377104767	0.384110499	0.41779075	0.302522015	0.204094476	0.103750437
aFD1L	Future + Drought	Drought	0.077826838	0.164141983	0.354891943	0.225088547	0.199246079	0.40850888	0.173614517	0.155067827	0.224065263	0.179100671	0.217204316	0.357388964	0.344651296	0.160350886	0.169826024	0.326982078	0.284920695	0.095746018
aFD2L	Future + Drought	Drought	0.104539247	0.24335835	0.41383101	0.256836034	0.242876819	0.291722361	0.151708538	0.175202083	0.260641437	0.205702566	0.208511067	0.568155437	0.414559815	0.20232924	0.247054432	0.197152123	0.239638843	0.074054381
aFD3L	Future + Drought	Drought	0.119878166	0.310628912	0.525263181	0.314706206	0.292006581	0.375475319	0.188284074	0.202136986	0.322449682	0.261896533	0.226688349	0.534880078	0.446199586	0.256596311	0.295820208	0.219364659	0.288129639	0.104490089
aFD4L	Future + Drought	Drought	0.017627485	0.027290479	0.139186126	0.086020152	0.099303842	0.145613382	0.060581639	0.045386158	0.08173098	0.061296934	0.102765873	0.377611067	0.222045972	0.106659683	0.153822375	0.120198278	0.084423092	0.031613466
b1L	Ambient	Recovery	0.520040131	0.593302437	0.230707273	0.604869651	0.795169148	0.756357613	0.479905364	0.687896329	0.613389496	0.488459643	0.386809331	0.343135287	0.489032715	0.450034256	0.487377445	0.337468507	0.278951142	0.150231137
b2L	Ambient	Recovery	0.292889353	0.308578756	0.140110132	0.297045974	0.421530651	0.456055209	0.240360966	0.332404315	0.301455929	0.239195144	0.205366636	0.2454104	0.287793186	0.253822026	0.27153563	0.199714614	0.16031279	0.078137113
b3L	Ambient	Recovery	0.570354932	0.62074352	0.224447744	0.915932542	0.913659927	1.382868754	0.590491183	0.712639297	0.645456974	0.594925733	0.784657076	0.956104202	1.078276912	0.879927342	1.058285774	0.663072196	0.461266973	0.262745235
b4L	Ambient	Recovery	0.28173534	0.337461129	0.102147139	0.390429773	0.485173698	0.684753037	0.288053898	0.35203636	0.332906062	0.285828014	0.242166268	0.999005951	0.867051652	0.631939344	0.878230259	0.428326359	0.301224732	0.154909182
bD1L	Drought	Recovery	0.315133429	0.382175559	0.185992843	0.326956435	0.412034369	0.605263178	0.315214593	0.407393218	0.39397151	0.331390985	0.314816148	0.244817651	0.387839878	0.407176778	0.416673061	0.341639887	0.248487284	0.132104331
bD2L	Drought	Recovery	0.260701358	0.335589419	0.155794616	0.279194636	0.359643716	0.531892652	0.260888283	0.348516759	0.350393388	0.280766282	0.266424707	0.341723511	0.425741383	0.380549803	0.409766674	0.312427935	0.221761927	0.119919772
bD3L	Drought	Recovery	0.478382909	0.603898133	0.257548228	0.573643337	0.644679759	1.019287314	0.526484125	0.627534309	0.617565795	0.550277711	0.45957153	0.539131077	0.702117387	0.653460315	0.710374061	0.529101075	0.393934617	0.231474649
bD4L	Drought	Recovery	0.282610937	0.414639022	0.17233256	0.347505889	0.521410095	0.689613088	0.404286819	0.494023121	0.477349902	0.389837024	0.329379082	0.293477182	0.428562475	0.465802364	0.506547097	0.381612324	0.258674697	0.156276686
bF1L	Future	Recovery	0.380328242	0.519428618	0.180124423	0.453322652	0.653119045	0.768242174	0.42213774	0.544844458	0.542145784	0.476268733	0.389056405	0.429360106	0.550989455	0.528671315	0.629673132	0.405699979	0.285988055	0.189249512
bF2L	Future	Recovery	0.377337649	0.467416662	0.146387846	0.331376183	0.450516871	0.725754332	0.345974225	0.448189921	0.439827182	0.386823961	0.368101253	0.336252698	0.433398667	0.420377827	0.433732588	0.349116028	0.248072208	0.160721271
bF3L	Future	Recovery	0.417609848	0.485116604	0.205235744	0.46816431	0.571115054	0.825393162	0.423578433	0.545871425	0.525613517	0.468036202	0.441981921	0.367805134	0.474475217	0.484551668	0.470917588	0.369733059	0.281241748	0.1890668
bF4L	Future	Recovery	0.427656896	0.48489399	0.200441134	0.474681031	0.628593663	0.904698479	0.472975721	0.567074393	0.544510537	0.463877934	0.442845076	0.535217437	0.6183261	0.540818499	0.553173596	0.406756348	0.295304256	0.199172652
bFD1L	Future + Drought	Recovery	0.378154602	0.504313943	0.238556494	0.480851229	0.601023083	0.768267376	0.407583801	0.524672657	0.529473566	0.476749664	0.597608263	0.443722933	0.561788352	0.515440461	0.572026512	0.42353013	0.319010585	0.221259778
bFD2L	Future + Drought	Recovery	0.275327767	0.357774887	0.21818938	0.354530178	0.488373914	0.570361105	0.324286126	0.404790621	0.414818768	0.363619564	0.306863402	0.359364689	0.422725778	0.37114435	0.395064893	0.33705495	0.23633035	0.160584762
bFD3L	Future + Drought	Recovery	0.480952035	0.586002914	0.347045295	0.504135431	0.556044481	0.904372958	0.487813178	0.661332675	0.649966742	0.559660914	0.534001459	0.630811406	0.722263907	0.629293008	0.629813841	0.546451062	0.401919736	0.265295419
bFD4L	Future + Drought	Recovery	0.353688023	0.431951673	0.272106159	0.373838823	0.477799732	0.646829139	0.36402489	0.47636954	0.471217907	0.397351941	0.346610566	0.348275974	0.448920768	0.397146127	0.428631359	0.376369487	0.267979392	0.177411048
