# Supplementary material for: Soil fungi remain active and invest in storage compounds during drought independent of future climate conditions
Source: Nat Commun. 2024 Nov 29;15:10410. doi: 10.1038/s41467-024-54537-y (PMC11607446; doi:10.1038/s41467-024-54537-y)
Supplement: Supplementary file 6 — Source Data [file 41467_2024_54537_MOESM6_ESM.zip › NLFA.csv]

Sample	Treatment	Time	total.ms	gram.neg.ms	fungi.ms	percentofPLFA	percentofPLFAgramneg		fungi.mass	tot.mass
a1L	Ambient	Drought	0.388767411	0.033920944	0.167494262	13.54926344	0.119091832		379.8170288	4910.4
a2L	Ambient	Drought	0.335043483	0.031582938	0.143843979	13.65127455	0.10896624		361.2866919	5179.1
a3L	Ambient	Drought	0.249193419	0.023860818	0.108706275	23.03372489	0.310288268		488.0254854	7610.5
a4L	Ambient	Drought	1.062576662	0.060100564	0.547209735	39.52388658	0.49593471		595.4314825	8963.3
aD1L	Drought	Drought	2.614888092	0.155939182	1.449675067	252.3283619	3.162736864		807.5447293	4718.9
aD2L	Drought	Drought	0.502698438	0.037042934	0.242864165	83.65614665	1.093547588		765.6933894	4473.7
aD3L	Drought	Drought	6.738311281	0.540290389	3.213419341	379.9914398	5.457736143		663.9449771	4016.7
aD4L	Drought	Drought	1.957307962	0.158562833	0.891470127	196.2787533	2.18934505		353.1967388	2291.9
aF1L	Future Climate	Drought	0.256726036	0.027015548	0.096057667	21.82935004	0.546647976		407.5425282	5045.2
aF2L	Future Climate	Drought	0.640436581	0.063159612	0.217660612	25.74683482	0.172240923		529.2462819	3973
aF3L	Future Climate	Drought	0.394378263	0.042199057	0.137651961	21.28007325	0.202300199		428.7369029	3841.2
aF4L	Future Climate	Drought	0.310140856	0.036632177	0.111431447	18.7570593	0.299100573		363.0165782	3606.5
aFD1L	Future Climate + Drought	Drought	2.888574657	0.190885357	1.943789652	292.9688911	3.40900123		1273.772223	5811.6
aFD2L	Future Climate + Drought	Drought	1.647122383	0.158327648	0.732443667	118.8645236	2.469390866		653.9747882	4120
aFD3L	Future Climate + Drought	Drought	2.345016448	0.166123058	1.241258893	517.8389284	8.483702009		1132.137444	6437.6
aFD4L	Future Climate + Drought	Drought	0.845461231	0.068218395	0.405713082	291.6485565	11.15461641		1576.031127	6165.2
b1L	Ambient	Recovery	0.271697959	0.034524557	0.100243455	21.06400545	0.208446753		717.8127241	4544.7
b2L	Ambient	Recovery	0.247641203	0.025628402	0.093617455	11.21648029	0.17150896		262.2860154	3856
b3L	Ambient	Recovery	0.761148797	0.048388982	0.363940532	16.96831921	0.320915224		703.4278119	6776.5
b4L	Ambient	Recovery	0.353275968	0.027170534	0.167506943	9.77557026	0.360104502		387.2569173	4460
bD1L	Drought	Recovery	0.311702371	0.033931808	0.118001331	21.20632252	0.21917507		602.6088383	3940.7
bD2L	Drought	Recovery	0.295284944	0.030852465	0.115094155	14.73497028	0.268091656		370.0811932	3651.3
bD3L	Drought	Recovery	0.611434162	0.056397243	0.232303514	15.77571984	0.27434962		454.2177411	3520.3
bD4L	Drought	Recovery	0.509970776	0.044579155	0.154749312	17.38061941	0.20962879		360.7915087	3749.5
bF1L	Future Climate	Recovery	0.369357134	0.031810753	0.131665896	14.16099976	0.362012765		355.69988	3828.7
bF2L	Future Climate	Recovery	0.321629454	0.031596539	0.124502334	18.98783781	0.323009639		545.4109734	5462.9
bF3L	Future Climate	Recovery	0.352522448	0.043050678	0.110714944	11.63134692	0.148697894		454.632536	3894.3
bF4L	Future Climate	Recovery	0.50752505	0.045530938	0.177463552	10.03965091	0.169564156		287.9900136	3589
bFD1L	Future Climate + Drought	Recovery	0.393544395	0.043376199	0.133526616	13.96976336	0.179480915		650.0806516	4800.5
bFD2L	Future Climate + Drought	Recovery	0.272316172	0.03161124	0.094581703	13.2139619	0.24943066		492.9026499	3428.9
bFD3L	Future Climate + Drought	Recovery	0.522881241	0.042872167	0.205061432	17.79235589	0.489123232		553.3152091	4918.3
bFD4L	Future Climate + Drought	Recovery	0.341870561	0.032111072	0.11995344	11.59703332	0.604266168		334.1588113	4302.1
