# Supplementary material for: Soil fungi remain active and invest in storage compounds during drought independent of future climate conditions
Source: Nat Commun. 2024 Nov 29;15:10410. doi: 10.1038/s41467-024-54537-y (PMC11607446; doi:10.1038/s41467-024-54537-y)
Supplement: Supplementary file 6 — Source Data [file 41467_2024_54537_MOESM6_ESM.zip › Respiration_comparison.csv]

Sample	Treatment	Time	Resp_na	Resp_label
a1L	Ambient	Drought	1028.237126	751.8223924
a2L	Ambient	Drought	575.9178285	578.8483139
a3L	Ambient	Drought	1104.23574	1204.930525
a4L	Ambient	Drought	1067.586477	835.811426
aD1L	Drought	Drought	354.0817847	350.6347181
aD2L	Drought	Drought	304.9886617	346.1249001
aD3L	Drought	Drought	604.5002444	561.2397949
aD4L	Drought	Drought	290.7639494	169.3586859
aF1L	Future Climate	Drought	809.1467321	657.2992162
aF2L	Future Climate	Drought	1604.993963	1710.242785
aF3L	Future Climate	Drought	1118.731643	866.9856223
aF4L	Future Climate	Drought	742.2853383	691.8133234
aFD1L	Future Climate + Drought	Drought	514.9464814	1132.313613
aFD2L	Future Climate + Drought	Drought	497.2184978	533.004214
aFD3L	Future Climate + Drought	Drought	448.0987954	442.917287
aFD4L	Future Climate + Drought	Drought	766.1227068	281.3764616
b1L	Ambient	Recovery	993.2033296	1064.088136
b2L	Ambient	Recovery	706.5247849	632.8315419
b3L	Ambient	Recovery	1128.972554	2873.7685
b4L	Ambient	Recovery	641.0921893	828.9653409
bD1L	Drought	Recovery	1134.675093	925.9174872
bD2L	Drought	Recovery	667.4592619	633.2721681
bD3L	Drought	Recovery	1867.749553	1515.178055
bD4L	Drought	Recovery	1537.883335	768.5026286
bF1L	Future Climate	Recovery	1143.477254	979.6167657
bF2L	Future Climate	Recovery	1709.14888	1122.416656
bF3L	Future Climate	Recovery	1693.594995	1464.197418
bF4L	Future Climate	Recovery	1963.104092	1428.198637
bFD1L	Future Climate + Drought	Recovery	2559.47501	1495.801313
bFD2L	Future Climate + Drought	Recovery	1232.574313	1040.771403
bFD3L	Future Climate + Drought	Recovery	1935.417395	1503.822092
bFD4L	Future Climate + Drought	Recovery	1058.053922	1002.209801
