# Supplementary material for: Soil fungi remain active and invest in storage compounds during drought independent of future climate conditions
Source: Nat Commun. 2024 Nov 29;15:10410. doi: 10.1038/s41467-024-54537-y (PMC11607446; doi:10.1038/s41467-024-54537-y)
Supplement: Supplementary file 6 — Source Data [file 41467_2024_54537_MOESM6_ESM.zip › README.md]

# Soil fungi remain active and invest in storage compounds during drought independent of future climate conditions.


## Description of the data and file structure

The data is divided in 6 .csv files, which were used to generate the main and supplementary figures.

1\) Equilibration curves: to obtain Fig.S11 and Fig. S12

2\) Respiration comparison: to obtain Fig S.13

3\) Growth and CUE comparison: to obtain Fig. 1 and Fig. S2

4\) MultivariateABUNDANCE_PLFA: to obtain Fig. S3, Fig. S4, Fig. S6 and Fig. S9

5\) MultivariateMS_GROWTH_PLFA: to obtain Fig. 2, Fig. 3, Fig. S4, Fig. S5, Fig. S6

6\) NLFA: to obtain Fig. 4 and Fig. S10


## Sharing/Access information

Further raw data will be made available on GitHub

## Code/Software

The script for R code used to generate figures and statistical analysis will be made available on GitHub
